# Supplementary material for: Alternative Promoter Use Governs the Expression of IgLON Cell Adhesion Molecules in Histogenetic Fields of the Embryonic Mouse Brain
Source: Int J Mol Sci. 2021 Jun 28;22(13):6955. doi: 10.3390/ijms22136955 (PMC8268470; doi:10.3390/ijms22136955)
Supplement: Supplementary file 1 [file ijms-22-06955-s001.zip]

Archive with 1 entries (1 files):
- ijms-1236210-supplementary.pdf
